# Supplementary material for: FMR1 locus isoforms: potential biomarker candidates in fragile X-associated tremor/ataxia syndrome (FXTAS)
Source: Sci Rep. 2020 Jul 6;10:11099. doi: 10.1038/s41598-020-67946-y (PMC7338407; doi:10.1038/s41598-020-67946-y)
Supplement: Supplementary file 1 — Supplementary Data [file 41598_2020_67946_MOESM1_ESM.xlsx]

## Sheet: Information
	Title of Manuscript:		FMR1 Locus Isoforms: Potential Biomarker Candidates in Fragile X-Associated Tremor/Ataxia Syndrome (FXTAS).
		Author List	Marwa Zafarullah, Hiu-Tung Tang, Blythe Durbin-Johnson, Emily Fourie, David Hessl, Susan M. Rivera, and Flora Tassone.

## Sheet: Table S1
	Table S1: Marker Expression by CGG Repeat Length, Baseline Visit
	Healthy Control		Converter		Non-Converter
	Fold Change (95% CI)	P-Value	Fold Change (95% CI)	P-Value	Fold Change (95% CI)	P-Value
FMR1	0.996 (0.977, 1.014)	0.641	1.008 (1.004, 1.011)	<0.001	1.008 (1.005, 1.012)	<0.001
ASFMR1	1.028 (0.905, 1.167)	0.667	1 (0.976, 1.026)	0.971	1.01 (0.985, 1.037)	0.414
Alt. Splice Site	1.024 (0.792, 1.324)	0.852	1.051 (0.999, 1.105)	0.053	1.069 (1.016, 1.126)	0.012
Intron 9.5	0.93 (0.783, 1.104)	0.394	1.011 (0.979, 1.045)	0.486	0.955 (0.921, 0.991)	0.015
Iso 4+4b	1.205 (0.947, 1.534)	0.125	0.998 (0.954, 1.045)	0.946	0.983 (0.938, 1.03)	0.47
Iso 10+10b	0.92 (0.802, 1.056)	0.23	1.015 (0.989, 1.042)	0.244	1.016 (0.989, 1.043)	0.247
	a Adjusted for age
	b Fold change is (multiplicative) change in expression for each unit increase in CGG repeat length.

## Sheet: Table S2a + S2b +S2c
	Table S2a: Comparison of Marker Expression Between Groups, Baseline Visit
	Healthy Control - Converter		Healthy Control - Non-Converter		Converter - Non-Converter
	Fold Change (95% CI)	P-Value	Fold Change (95% CI)	P-Value	Fold Change (95% CI)	P-Value
FMR1	0.503 (0.425, 0.595)	<0.001	0.548 (0.463, 0.648)	<0.001	1.089 (0.921, 1.288)	0.438
ASFMR1	0.486 (0.21, 1.126)	0.105	0.476 (0.206, 1.102)	0.092	0.98 (0.423, 2.267)	0.998
Alt. Splice Site	0.065 (0.01, 0.423)	0.003	0.04 (0.006, 0.264)	<0.001	0.624 (0.096, 4.069)	0.815
Intron 9.5	0.391 (0.107, 1.425)	0.192	0.792 (0.214, 2.934)	0.901	2.024 (0.604, 6.783)	0.339
Iso 4+4b	0.161 (0.029, 0.877)	0.032	0.477 (0.087, 2.607)	0.542	2.967 (0.625, 14.095)	0.217
Iso 10+10b	0.327 (0.123, 0.872)	0.023	0.591 (0.222, 1.578)	0.401	1.807 (0.734, 4.445)	0.257
	a Adjusted for age
	Table S2b: Comparison of Marker Expression Between Groups, Visit 2
	Healthy Control - Converter		Healthy Control - Non-Converter		Converter - Non-Converter
	Fold Change (95% CI)	P-Value	Fold Change (95% CI)	P-Value	Fold Change (95% CI)	P-Value
FMR1	0.498 (0.421, 0.589)	<0.001	0.552 (0.467, 0.653)	<0.001	1.108 (0.937, 1.311)	0.308
ASFMR1	0.614 (0.343, 1.098)	0.116	0.872 (0.488, 1.558)	0.834	1.419 (0.794, 2.537)	0.318
Alt. Splice Site	0.005 (0.001, 0.015)	<0.001	0.01 (0.003, 0.031)	<0.001	2.076 (0.641, 6.729)	0.297
Intron 9.5	0.508 (0.18, 1.432)	0.262	1.223 (0.434, 3.443)	0.884	2.407 (0.854, 6.781)	0.111
Iso 4+4b	0.591 (0.269, 1.298)	0.247	0.764 (0.348, 1.675)	0.684	1.291 (0.588, 2.834)	0.71
Iso 10+10b	0.563 (0.319, 0.993)	0.047	0.795 (0.451, 1.402)	0.592	1.412 (0.801, 2.491)	0.311
	a Adjusted for age
	Table S2c: Comparison of Change in Marker Expression Between Groups
	Healthy Control - Converter		Healthy Control - Non-Converter		Converter - Non-Converter
	Fold Change (95% CI)	P-Value	Fold Change (95% CI)	P-Value	Fold Change (95% CI)	P-Value
Change in FMR1	0.99 (0.809, 1.211)	0.991	1.011 (0.818, 1.248)	0.992	1.021 (0.829, 1.258)	0.967
Change in ASFMR1	1.222 (0.479, 3.115)	0.862	1.485 (0.557, 3.957)	0.592	1.216 (0.463, 3.195)	0.876
Change in Alt. Splice Site	0.067 (0.009, 0.496)	0.006	0.164 (0.02, 1.327)	0.102	2.436 (0.311, 19.098)	0.549
Change in Intron 9.5	1.402 (0.571, 3.439)	0.631	1.974 (0.8, 4.87)	0.171	1.408 (0.593, 3.347)	0.602
Change in Iso 4+4b	4.141 (0.763, 22.49)	0.114	1.813 (0.336, 9.764)	0.667	0.438 (0.088, 2.185)	0.429
Change in Iso 10+10b	1.771 (0.687, 4.567)	0.314	1.647 (0.641, 4.226)	0.408	0.929 (0.378, 2.286)	0.979
	a Adjusted for age and visit interval

## Sheet: Table S3a
	Table S3a: Brain Measures by Molecular Measures by Group, Baseline Visit
		Healthy Control		Converter		Non-Converter
Brain Measure	Molecular Measure	Regression Slope (95% CI)	P-Value	Regression Slope (95% CI)	P-Value	Regression Slope (95% CI)	P-Value
Mean MCP Width	FMR1	0.47 (-2.246, 3.186)	0.728	-1.31 (-3.76, 1.14)	0.286	-0.736 (-3.041, 1.568)	0.522
Mean MCP Width	ASFMR1	0.057 (-0.608, 0.721)	0.864	0.089 (-0.427, 0.604)	0.73	-0.168 (-0.654, 0.318)	0.489
Mean MCP Width	Alt. Splice Site	-0.128 (-0.395, 0.139)	0.337	0.133 (-0.107, 0.372)	0.27	0.117 (-0.101, 0.335)	0.285
Mean MCP Width	Intron 9.5	0.244 (-0.388, 0.876)	0.438	-0.325 (-1.01, 0.36)	0.342	-0.037 (-0.313, 0.239)	0.787
Mean MCP Width	Iso 4+4b	0.085 (-0.188, 0.359)	0.53	-0.421 (-0.794, -0.048)	0.028	-0.064 (-0.316, 0.188)	0.611
Mean MCP Width	Iso 10+10b	0.188 (-0.399, 0.774)	0.52	-0.603 (-1.283, 0.077)	0.08	-0.155 (-0.546, 0.235)	0.424
Mean SCP	FMR1	0.724 (-1.94, 3.388)	0.585	0.414 (-1.988, 2.817)	0.729	-1.693 (-3.953, 0.567)	0.138
Mean SCP	ASFMR1	0.038 (-0.618, 0.695)	0.907	0.281 (-0.229, 0.79)	0.272	0.076 (-0.404, 0.557)	0.75
Mean SCP	Alt. Splice Site	-0.033 (-0.304, 0.239)	0.81	0.097 (-0.147, 0.341)	0.425	-0.078 (-0.3, 0.144)	0.482
Mean SCP	Intron 9.5	0.133 (-0.471, 0.737)	0.657	0.485 (-0.17, 1.141)	0.141	-0.079 (-0.343, 0.185)	0.545
Mean SCP	Iso 4+4b	-0.053 (-0.338, 0.232)	0.707	0.1 (-0.29, 0.489)	0.606	0.125 (-0.138, 0.388)	0.342
Mean SCP	Iso 10+10b	0 (-0.599, 0.599)	0.999	0.43 (-0.264, 1.124)	0.217	-0.021 (-0.419, 0.378)	0.916
Midbrain	FMR1	9.447 (-65.863, 84.757)	0.801	-3.247 (-71.18, 64.686)	0.923	8.275 (-55.627, 72.178)	0.795
Midbrain	ASFMR1	-0.092 (-18.078, 17.895)	0.992	0.928 (-13.032, 14.888)	0.894	6.62 (-6.542, 19.781)	0.315
Midbrain	Alt. Splice Site	-0.574 (-8.019, 6.871)	0.877	2.294 (-4.397, 8.985)	0.492	2.179 (-3.912, 8.27)	0.473
Midbrain	Intron 9.5	-7.799 (-24.685, 9.088)	0.354	11.406 (-6.899, 29.711)	0.214	-4.691 (-12.066, 2.685)	0.205
Midbrain	Iso 4+4b	5.423 (-2.215, 13.061)	0.158	-2.703 (-13.129, 7.723)	0.602	-7.402 (-14.451, -0.354)	0.04
Midbrain	Iso 10+10b	-5.142 (-22.019, 11.736)	0.54	2.449 (-17.106, 22.004)	0.801	-9.35 (-20.575, 1.875)	0.1
Pons	FMR1	72.835 (-127.952, 273.621)	0.467	12.262 (-168.855, 193.38)	0.892	-79.858 (-250.231, 90.514)	0.349
Pons	ASFMR1	1.625 (-47.616, 50.866)	0.947	-11.225 (-49.444, 26.994)	0.556	3.517 (-32.516, 39.549)	0.844
Pons	Alt. Splice Site	-17.625 (-36.256, 1.007)	0.063	17.771 (1.027, 34.515)	0.038	0.331 (-14.912, 15.573)	0.965
Pons	Intron 9.5	9.255 (-39.126, 57.635)	0.7	19.327 (-33.117, 71.771)	0.459	-1.33 (-22.46, 19.801)	0.899
Pons	Iso 4+4b	14.559 (-5.231, 34.349)	0.144	-26.244 (-53.256, 0.768)	0.056	-18.735 (-36.998, -0.473)	0.045
Pons	Iso 10+10b	22.673 (-18.952, 64.298)	0.276	-11.832 (-60.06, 36.397)	0.621	-42.029 (-69.713, -14.345)	0.004
Pons/Midbrain Ratio	FMR1	0.161 (-1.727, 2.048)	0.864	0.783 (-0.919, 2.486)	0.358	-0.742 (-2.343, 0.86)	0.355
Pons/Midbrain Ratio	ASFMR1	0.099 (-0.362, 0.56)	0.666	-0.061 (-0.419, 0.296)	0.73	-0.162 (-0.499, 0.176)	0.338
Pons/Midbrain Ratio	Alt. Splice Site	-0.061 (-0.245, 0.124)	0.51	0.124 (-0.041, 0.29)	0.137	-0.071 (-0.222, 0.08)	0.349
Pons/Midbrain Ratio	Intron 9.5	0.161 (-0.291, 0.613)	0.474	-0.184 (-0.674, 0.306)	0.449	0.108 (-0.089, 0.306)	0.273
Pons/Midbrain Ratio	Iso 4+4b	-0.028 (-0.239, 0.184)	0.792	0.102 (-0.187, 0.391)	0.48	0.071 (-0.124, 0.267)	0.463
Pons/Midbrain Ratio	Iso 10+10b	0.198 (-0.25, 0.646)	0.376	0.033 (-0.486, 0.552)	0.898	-0.035 (-0.333, 0.263)	0.815
MCP/SCP Ratio	FMR1	-0.115 (-1.08, 0.85)	0.811	-0.451 (-1.321, 0.419)	0.301	0.392 (-0.426, 1.211)	0.338
MCP/SCP Ratio	ASFMR1	0.017 (-0.218, 0.253)	0.884	-0.088 (-0.271, 0.094)	0.334	-0.069 (-0.241, 0.103)	0.422
MCP/SCP Ratio	Alt. Splice Site	-0.016 (-0.112, 0.081)	0.743	0 (-0.086, 0.087)	0.991	0.056 (-0.023, 0.136)	0.157
MCP/SCP Ratio	Intron 9.5	-0.014 (-0.22, 0.192)	0.887	-0.256 (-0.48, -0.033)	0.026	0.027 (-0.063, 0.117)	0.549
MCP/SCP Ratio	Iso 4+4b	0.036 (-0.059, 0.131)	0.452	-0.123 (-0.253, 0.007)	0.062	-0.059 (-0.147, 0.029)	0.179
MCP/SCP Ratio	Iso 10+10b	0.021 (-0.179, 0.221)	0.832	-0.287 (-0.518, -0.056)	0.017	-0.028 (-0.161, 0.105)	0.671
	a Adjusted for age
	b Regression slope is (additive) change in brain measure for each unit increase in the molecular measure.

## Sheet: Table S3b
	Table S3b: Brain Measures by Molecular Measures by Group, Visit 2
		Healthy Control		Converter		Non-Converter
Brain Measure	Molecular Measure	Regression Slope (95% CI)	P-Value	Regression Slope (95% CI)	P-Value	Regression Slope (95% CI)	P-Value
Mean MCP Width	FMR1	-2.308 (-5.407, 0.791)	0.14	0.998 (-2.708, 4.705)	0.588	1.432 (-0.988, 3.852)	0.238
Mean MCP Width	ASFMR1	-0.525 (-1.319, 0.269)	0.188	0.269 (-0.851, 1.389)	0.629	-0.089 (-0.983, 0.805)	0.842
Mean MCP Width	Alt. Splice Site	-0.334 (-0.645, -0.024)	0.036	-0.09 (-0.56, 0.381)	0.701	0.135 (-0.456, 0.726)	0.646
Mean MCP Width	Intron 9.5	-0.157 (-1.281, 0.967)	0.779	-0.486 (-1.354, 0.382)	0.264	-0.11 (-0.44, 0.22)	0.504
Mean MCP Width	Iso 4+4b	-0.376 (-1.206, 0.454)	0.365	-0.531 (-1.057, -0.004)	0.048	-0.392 (-1.201, 0.417)	0.333
Mean MCP Width	Iso 10+10b	-0.639 (-1.766, 0.489)	0.258	-0.249 (-1.034, 0.536)	0.524	-0.369 (-1.478, 0.741)	0.505
Mean SCP	FMR1	-0.207 (-3.342, 2.929)	0.894	2.065 (-1.684, 5.815)	0.271	1.748 (-0.701, 4.196)	0.156
Mean SCP	ASFMR1	0.236 (-0.569, 1.04)	0.556	0.102 (-1.032, 1.237)	0.856	-0.411 (-1.317, 0.494)	0.363
Mean SCP	Alt. Splice Site	-0.101 (-0.418, 0.217)	0.524	0.163 (-0.318, 0.644)	0.496	-0.489 (-1.093, 0.115)	0.109
Mean SCP	Intron 9.5	-0.135 (-1.271, 1.001)	0.811	0.155 (-0.722, 1.032)	0.722	0.165 (-0.168, 0.498)	0.321
Mean SCP	Iso 4+4b	-0.226 (-1.117, 0.665)	0.611	0.107 (-0.458, 0.672)	0.703	0.3 (-0.569, 1.168)	0.489
Mean SCP	Iso 10+10b	-0.229 (-1.386, 0.929)	0.691	0.142 (-0.664, 0.948)	0.723	-0.092 (-1.232, 1.047)	0.87
Midbrain	FMR1	-26.217 (-98.386, 45.953)	0.466	16.332 (-69.98, 102.644)	0.703	5.285 (-51.071, 61.641)	0.85
Midbrain	ASFMR1	16.94 (-0.283, 34.163)	0.054	3.749 (-20.54, 28.039)	0.756	4.422 (-14.972, 23.816)	0.647
Midbrain	Alt. Splice Site	6.395 (-0.459, 13.249)	0.067	4.181 (-6.204, 14.567)	0.42	-8.218 (-21.25, 4.814)	0.209
Midbrain	Intron 9.5	16.682 (-8.383, 41.747)	0.186	0.353 (-19.003, 19.708)	0.971	-0.979 (-8.33, 6.372)	0.789
Midbrain	Iso 4+4b	13.59 (-5.232, 32.412)	0.152	-9.092 (-21.027, 2.843)	0.131	-6.987 (-25.338, 11.365)	0.445
Midbrain	Iso 10+10b	20.607 (-3.39, 44.605)	0.09	-1.854 (-18.565, 14.856)	0.823	-19.663 (-43.278, 3.951)	0.1
Pons	FMR1	-110.666 (-311.115, 89.784)	0.27	192.282 (-47.45, 432.013)	0.113	4.014 (-152.515, 160.543)	0.959
Pons	ASFMR1	8.536 (-43.814, 60.885)	0.743	5.031 (-68.796, 78.857)	0.891	-19.317 (-78.265, 39.631)	0.511
Pons	Alt. Splice Site	8.62 (-12.261, 29.5)	0.408	7.993 (-23.648, 39.635)	0.612	-19.648 (-59.352, 20.056)	0.322
Pons	Intron 9.5	-21.238 (-93.754, 51.278)	0.556	-33.847 (-89.845, 22.151)	0.228	3.558 (-17.711, 24.827)	0.736
Pons	Iso 4+4b	20.493 (-34.755, 75.741)	0.457	-31.064 (-66.096, 3.969)	0.081	18.354 (-35.513, 72.221)	0.494
Pons	Iso 10+10b	2.335 (-69.486, 74.155)	0.948	-17.942 (-67.954, 32.069)	0.472	-57.827 (-128.503, 12.849)	0.106
Pons/Midbrain Ratio	FMR1	0.082 (-1.189, 1.354)	0.896	0.717 (-0.804, 2.237)	0.346	-0.269 (-1.262, 0.724)	0.586
Pons/Midbrain Ratio	ASFMR1	-0.3 (-0.602, 0.001)	0.051	-0.067 (-0.492, 0.358)	0.752	-0.191 (-0.531, 0.148)	0.26
Pons/Midbrain Ratio	Alt. Splice Site	-0.078 (-0.206, 0.05)	0.224	-0.069 (-0.263, 0.125)	0.477	0.027 (-0.216, 0.27)	0.824
Pons/Midbrain Ratio	Intron 9.5	-0.433 (-0.848, -0.019)	0.041	-0.246 (-0.566, 0.074)	0.128	0.054 (-0.067, 0.176)	0.372
Pons/Midbrain Ratio	Iso 4+4b	-0.094 (-0.435, 0.248)	0.582	-0.011 (-0.228, 0.206)	0.918	0.277 (-0.056, 0.61)	0.101
Pons/Midbrain Ratio	Iso 10+10b	-0.316 (-0.76, 0.128)	0.158	-0.101 (-0.411, 0.208)	0.51	0.061 (-0.376, 0.498)	0.78
MCP/SCP Ratio	FMR1	-0.499 (-1.647, 0.648)	0.383	-0.456 (-1.828, 0.916)	0.505	-0.355 (-1.25, 0.541)	0.427
MCP/SCP Ratio	ASFMR1	-0.176 (-0.462, 0.109)	0.218	0.022 (-0.38, 0.425)	0.911	0.126 (-0.195, 0.447)	0.431
MCP/SCP Ratio	Alt. Splice Site	-0.021 (-0.134, 0.092)	0.712	-0.065 (-0.236, 0.107)	0.449	0.194 (-0.021, 0.409)	0.075
MCP/SCP Ratio	Intron 9.5	0.015 (-0.378, 0.407)	0.94	-0.188 (-0.491, 0.115)	0.217	-0.092 (-0.207, 0.023)	0.114
MCP/SCP Ratio	Iso 4+4b	-0.034 (-0.342, 0.274)	0.823	-0.145 (-0.34, 0.051)	0.142	-0.175 (-0.475, 0.125)	0.244
MCP/SCP Ratio	Iso 10+10b	-0.088 (-0.501, 0.324)	0.667	-0.121 (-0.409, 0.166)	0.398	0.004 (-0.402, 0.41)	0.985
	a Adjusted for age
	b Regression slope is (additive) change in brain measure for each unit increase in the molecular measure.

## Sheet: Table S3c
	Table S3c: Changes in Brain Measures by Changes in Molecular Measures by Group
		Healthy Control		Converter		Non-Converter
Brain Measure	Molecular Measure	Regression Slope (95% CI)	P-Value	Regression Slope (95% CI)	P-Value	Regression Slope (95% CI)	P-Value
Change in Mean MCP Width	Change in log(FMR1)	0.05 (-0.116, 0.217)	0.543	-0.028 (-0.272, 0.216)	0.815	0.038 (-0.12, 0.196)	0.629
Change in Mean MCP Width	Change in log(ASFMR1)	0.007 (-0.032, 0.047)	0.704	0.021 (-0.013, 0.055)	0.224	-0.029 (-0.061, 0.003)	0.075
Change in Mean MCP Width	Change in log(Alt. Splice Site)	0.002 (-0.014, 0.017)	0.827	-0.006 (-0.03, 0.017)	0.588	0.007 (-0.011, 0.025)	0.407
Change in Mean MCP Width	Change in log(Intron 9.5)	0.035 (-0.01, 0.081)	0.125	0.008 (-0.062, 0.079)	0.809	-0.026 (-0.084, 0.033)	0.375
Change in Mean MCP Width	Change in log(Iso 4+4b)	-0.003 (-0.028, 0.021)	0.786	-0.013 (-0.049, 0.023)	0.456	-0.003 (-0.024, 0.017)	0.736
Change in Mean MCP Width	Change in log(Iso 10+10b)	0.034 (-0.014, 0.081)	0.156	-0.009 (-0.068, 0.05)	0.754	-0.016 (-0.055, 0.022)	0.395
Change in Mean SCP	Change in log(FMR1)	0.211 (-0.189, 0.612)	0.292	0.726 (0.14, 1.313)	0.017	0.327 (-0.053, 0.708)	0.09
Change in Mean SCP	Change in log(ASFMR1)	-0.042 (-0.154, 0.069)	0.448	0.067 (-0.029, 0.164)	0.164	-0.03 (-0.12, 0.061)	0.51
Change in Mean SCP	Change in log(Alt. Splice Site)	0.007 (-0.032, 0.046)	0.728	-0.014 (-0.075, 0.046)	0.633	-0.053 (-0.1, -0.007)	0.025
Change in Mean SCP	Change in log(Intron 9.5)	0.048 (-0.082, 0.178)	0.456	0.085 (-0.115, 0.285)	0.39	-0.116 (-0.283, 0.051)	0.166
Change in Mean SCP	Change in log(Iso 4+4b)	0.017 (-0.052, 0.087)	0.611	0.007 (-0.096, 0.11)	0.89	-0.011 (-0.07, 0.048)	0.705
Change in Mean SCP	Change in log(Iso 10+10b)	0.055 (-0.082, 0.192)	0.417	0.091 (-0.078, 0.261)	0.28	-0.04 (-0.151, 0.07)	0.463
Change in Midbrain	Change in log(FMR1)	-0.069 (-0.264, 0.126)	0.48	0.316 (0.03, 0.601)	0.031	0.097 (-0.089, 0.282)	0.296
Change in Midbrain	Change in log(ASFMR1)	-0.015 (-0.067, 0.037)	0.557	0.03 (-0.015, 0.075)	0.183	0.004 (-0.038, 0.046)	0.841
Change in Midbrain	Change in log(Alt. Splice Site)	0 (-0.019, 0.019)	0.989	-0.018 (-0.048, 0.011)	0.223	0.006 (-0.017, 0.028)	0.62
Change in Midbrain	Change in log(Intron 9.5)	-0.018 (-0.075, 0.039)	0.515	0.073 (-0.014, 0.161)	0.098	0.03 (-0.043, 0.103)	0.407
Change in Midbrain	Change in log(Iso 4+4b)	-0.021 (-0.051, 0.01)	0.182	0.001 (-0.044, 0.046)	0.965	-0.007 (-0.033, 0.019)	0.592
Change in Midbrain	Change in log(Iso 10+10b)	-0.016 (-0.076, 0.043)	0.58	0.076 (0.002, 0.149)	0.045	-0.008 (-0.057, 0.04)	0.727
Change in Pons	Change in log(FMR1)	0.033 (-0.052, 0.117)	0.44	0.083 (-0.041, 0.207)	0.182	-0.039 (-0.12, 0.041)	0.327
Change in Pons	Change in log(ASFMR1)	-0.003 (-0.025, 0.019)	0.785	0.005 (-0.015, 0.024)	0.629	-0.004 (-0.022, 0.014)	0.663
Change in Pons	Change in log(Alt. Splice Site)	-0.003 (-0.011, 0.004)	0.385	-0.012 (-0.024, 0)	0.047	0.002 (-0.007, 0.011)	0.633
Change in Pons	Change in log(Intron 9.5)	0.003 (-0.023, 0.029)	0.807	-0.011 (-0.051, 0.029)	0.58	0.006 (-0.027, 0.039)	0.701
Change in Pons	Change in log(Iso 4+4b)	0.004 (-0.009, 0.017)	0.541	0.001 (-0.019, 0.02)	0.934	0.008 (-0.003, 0.019)	0.152
Change in Pons	Change in log(Iso 10+10b)	0.006 (-0.02, 0.033)	0.626	0.006 (-0.027, 0.038)	0.735	0.013 (-0.008, 0.035)	0.211
Change in Pons/Midbrain Ratio	Change in log(FMR1)	0.174 (-0.179, 0.528)	0.323	-0.151 (-0.669, 0.366)	0.556	-0.118 (-0.454, 0.218)	0.479
Change in Pons/Midbrain Ratio	Change in log(ASFMR1)	0.006 (-0.085, 0.097)	0.897	-0.02 (-0.099, 0.058)	0.607	-0.014 (-0.087, 0.06)	0.706
Change in Pons/Midbrain Ratio	Change in log(Alt. Splice Site)	-0.006 (-0.039, 0.027)	0.734	0.009 (-0.042, 0.06)	0.724	-0.009 (-0.049, 0.03)	0.629
Change in Pons/Midbrain Ratio	Change in log(Intron 9.5)	0.033 (-0.071, 0.138)	0.519	-0.075 (-0.236, 0.087)	0.351	-0.007 (-0.141, 0.128)	0.922
Change in Pons/Midbrain Ratio	Change in log(Iso 4+4b)	0.017 (-0.037, 0.07)	0.522	0.051 (-0.028, 0.131)	0.195	0.024 (-0.021, 0.07)	0.278
Change in Pons/Midbrain Ratio	Change in log(Iso 10+10b)	0.047 (-0.063, 0.158)	0.391	0.047 (-0.091, 0.184)	0.493	0.033 (-0.057, 0.123)	0.46
Change in MCP/SCP Ratio	Change in log(FMR1)	-0.253 (-0.689, 0.184)	0.248	-0.774 (-1.413, -0.135)	0.019	-0.288 (-0.703, 0.127)	0.168
Change in MCP/SCP Ratio	Change in log(ASFMR1)	0.076 (-0.045, 0.197)	0.213	-0.046 (-0.15, 0.058)	0.376	-0.001 (-0.099, 0.097)	0.985
Change in MCP/SCP Ratio	Change in log(Alt. Splice Site)	0.004 (-0.038, 0.046)	0.849	0.006 (-0.059, 0.071)	0.861	0.06 (0.01, 0.109)	0.02
Change in MCP/SCP Ratio	Change in log(Intron 9.5)	-0.022 (-0.166, 0.122)	0.76	-0.087 (-0.309, 0.135)	0.431	0.095 (-0.09, 0.281)	0.302
Change in MCP/SCP Ratio	Change in log(Iso 4+4b)	-0.02 (-0.095, 0.056)	0.6	-0.024 (-0.135, 0.088)	0.669	0.01 (-0.054, 0.073)	0.758
Change in MCP/SCP Ratio	Change in log(Iso 10+10b)	-0.046 (-0.195, 0.103)	0.533	-0.113 (-0.298, 0.071)	0.219	0.03 (-0.091, 0.15)	0.621
	a Adjusted for age and visit interval
	b Regression slope is (additive) change in change in brain measure for each unit increase in the change in the molecular measure.
